# Supplementary material for: Two Faces of the Screened Bottom Boards—An Ambiguous Influence on the Honey Bee Winter Colony Loss Rate
Source: Insects. 2022 Dec 7;13(12):1128. doi: 10.3390/insects13121128 (PMC9784936; doi:10.3390/insects13121128)
Supplement: Supplementary file 1 [file insects-13-01128-s001.zip]

Archive with 1 entries (1 files):
- insects-2057611-supplementary.pdf
